# Supplementary material for: A Novel Reporter Mouse Uncovers Endogenous Brn3b Expression
Source: Int J Mol Sci. 2019 Jun 14;20(12):2903. doi: 10.3390/ijms20122903 (PMC6627301; doi:10.3390/ijms20122903)
Supplement: Supplementary file 1 [file ijms-20-02903-s001.zip]

Archive with 9 entries (8 files):
- Suppl Table1.pdf
- __MACOSX/
- __MACOSX/._Suppl Table1.pdf
- S2.pdf
- __MACOSX/._S2.pdf
- S1.pdf
- __MACOSX/._S1.pdf
- Supplementary figure legends_REBUTTAL.docx
- __MACOSX/._Supplementary figure legends_REBUTTAL.docx
